# Supplementary material for: CSF Levels of Baseline VCAM-1 and ICAM-1 Are Associated with Tau Pathology in Patients Demonstrating Cognitive Impairment
Source: Neurol Int. 2026 Apr 29;18(5):84. doi: 10.3390/neurolint18050084 (PMC13210058; doi:10.3390/neurolint18050084)
Supplement: Supplementary file 1 [file neurolint-18-00084-s001.zip]

Archive with 1 entries (1 files):
- neurolint-4201866-supplementary.pdf
